# Supplementary material for: Enhanced flexible supercapacitors with boron-doped graphene electrodes and carbon quantum dot gel electrolytes
Source: RSC Adv. 2025 Feb 14;15(7):5011–9. doi: 10.1039/d4ra06990k (PMC11827676; doi:10.1039/d4ra06990k)
Supplement: RA-015-D4RA06990K-s002 [file RA-015-D4RA06990K-s002.txt]

File Name : figure s1.pdf

Caption : figure s1

File Name : figure s2.pdf

Caption : figure s2

File Name : figure s3.pdf

Caption : figure s3

File Name : figure s4.pdf

Caption : figure s4

File Name : figure s5.pdf

Caption : figure s5
